# Supplementary material for: Impact of Percutaneous Mitral Valve Repair Using the MitraClipTM System on Ventricular Arrhythmias and ICD Therapies
Source: Life (Basel). 2022 Feb 25;12(3):344. doi: 10.3390/life12030344 (PMC8950873; doi:10.3390/life12030344)
Supplement: Supplementary file 1 [file life-12-00344-s001.zip]

Archive with 1 entries (1 files):
- life-1613463-supplementary.pdf
